# Supplementary material for: Human antibodies neutralizing diphtheria toxin in vitro and in vivo
Source: Sci Rep. 2020 Jan 17;10:571. doi: 10.1038/s41598-019-57103-5 (PMC6969050; doi:10.1038/s41598-019-57103-5)
Supplement: Supplementary file 1 — Supplementary Information [file 41598_2019_57103_MOESM1_ESM.zip]

Archive with 23 entries (23 files):
- Supplementary figure 1.jpg
- Supplementary figure 2A.jpg
- Supplementary figure 2B.jpg
- Supplementary figure 2C.jpg
- Supplementary figure 2D.jpg
- Supplementary figure 2E.jpg
- Supplementary figure 2F.jpg
- Supplementary figure 2G.jpg
- Supplementary figure 2H.jpg
- Supplementary figure 2I.jpg
- Supplementary figure 2J.jpg
- Supplementary figure 2K.jpg
- Supplementary figure 2L.jpg
- Supplementary figure 2M.jpg
- Supplementary figure 2N.jpg
- Supplementary figure 2O.jpg
- Supplementary figure 2P.jpg
- Supplementary figure 2Q.jpg
- Supplementary figure 2R.jpg
- Supplementary figure 2S.jpg
- Supplementary figure 2T.jpg
- Supplementary figure 3.png
- Supplementary figures revised.docx
